# Supplementary material for: Structural mechanism for the selective phosphorylation of DNA-loaded MCM double hexamers by the Dbf4-dependent kinase
Source: Nat Struct Mol Biol. 2021 Dec 28;29(1):10–20. doi: 10.1038/s41594-021-00698-z (PMC8770131; doi:10.1038/s41594-021-00698-z)
Supplement: Source Data Fig. 3 — Statistical source data. [file 41594_2021_698_MOESM6_ESM.xlsx]

## Sheet: Fig. 3e
Experiment	Kinase	Substrate	Incubation time [min.]	Relative in vitro activity		Kinase	Substrate	Incubation time [min.]	Mean	Standard deviation
1	None	Unphosphorylated peptide	5	0.00653265		None	Unphosphorylated peptide	5	0.00924605	0.00418177
1	None	Unphosphorylated peptide	15	0.00877284		None	Unphosphorylated peptide	15	0.0105232	0.00295877
1	None	Unphosphorylated peptide	45	0.00912846		None	Unphosphorylated peptide	45	0.00918474	0.00320906
2	None	Unphosphorylated peptide	5	0.0140618		Cdc7–Dbf4 wt	Unphosphorylated peptide	5	0.0343021	0.0025034
2	None	Unphosphorylated peptide	15	0.0139393		Cdc7–Dbf4 wt	Unphosphorylated peptide	15	0.0388565	0.00409949
2	None	Unphosphorylated peptide	45	0.0124216		Cdc7–Dbf4 wt	Unphosphorylated peptide	45	0.0438014	0.0089841
3	None	Unphosphorylated peptide	5	0.00714366		Cdc7–Dbf4 ΔBRCT	Unphosphorylated peptide	5	0.0308423	0.00238645
3	None	Unphosphorylated peptide	15	0.00885738		Cdc7–Dbf4 ΔBRCT	Unphosphorylated peptide	15	0.0307417	0.00517408
3	None	Unphosphorylated peptide	45	0.00600419		Cdc7–Dbf4 ΔBRCT	Unphosphorylated peptide	45	0.0426906	0.0108411
1	Cdc7–Dbf4 wt	Unphosphorylated peptide	5	0.03663		None	Phosphorylated peptide	5	0.0180289	0.00887055
1	Cdc7–Dbf4 wt	Unphosphorylated peptide	15	0.03902		None	Phosphorylated peptide	15	0.017964	0.00475641
1	Cdc7–Dbf4 wt	Unphosphorylated peptide	45	0.0346385		None	Phosphorylated peptide	45	0.0208289	0.00698891
2	Cdc7–Dbf4 wt	Unphosphorylated peptide	5	0.0346221		Cdc7–Dbf4 wt	Phosphorylated peptide	5	0.631267	0.132097
2	Cdc7–Dbf4 wt	Unphosphorylated peptide	15	0.0428719		Cdc7–Dbf4 wt	Phosphorylated peptide	15	0.772585	0.0593976
2	Cdc7–Dbf4 wt	Unphosphorylated peptide	45	0.0441706		Cdc7–Dbf4 wt	Phosphorylated peptide	45	1	0
3	Cdc7–Dbf4 wt	Unphosphorylated peptide	5	0.031654		Cdc7–Dbf4 ΔBRCT	Phosphorylated peptide	5	0.542964	0.148013
3	Cdc7–Dbf4 wt	Unphosphorylated peptide	15	0.0346778		Cdc7–Dbf4 ΔBRCT	Phosphorylated peptide	15	0.688181	0.0965916
3	Cdc7–Dbf4 wt	Unphosphorylated peptide	45	0.0525953		Cdc7–Dbf4 ΔBRCT	Phosphorylated peptide	45	0.959343	0.0627991
1	Cdc7–Dbf4 ΔBRCT	Unphosphorylated peptide	5	0.0282549
1	Cdc7–Dbf4 ΔBRCT	Unphosphorylated peptide	15	0.025756
1	Cdc7–Dbf4 ΔBRCT	Unphosphorylated peptide	45	0.0324111
2	Cdc7–Dbf4 ΔBRCT	Unphosphorylated peptide	5	0.032957
2	Cdc7–Dbf4 ΔBRCT	Unphosphorylated peptide	15	0.0360855
2	Cdc7–Dbf4 ΔBRCT	Unphosphorylated peptide	45	0.0416435
3	Cdc7–Dbf4 ΔBRCT	Unphosphorylated peptide	5	0.0313151
3	Cdc7–Dbf4 ΔBRCT	Unphosphorylated peptide	15	0.0303837
3	Cdc7–Dbf4 ΔBRCT	Unphosphorylated peptide	45	0.0540172
1	None	Phosphorylated peptide	5	0.00915375
1	None	Phosphorylated peptide	15	0.0176491
1	None	Phosphorylated peptide	45	0.0243707
2	None	Phosphorylated peptide	5	0.0268948
2	None	Phosphorylated peptide	15	0.02287
2	None	Phosphorylated peptide	45	0.0253378
3	None	Phosphorylated peptide	5	0.0180382
3	None	Phosphorylated peptide	15	0.0133729
3	None	Phosphorylated peptide	45	0.0127781
1	Cdc7–Dbf4 wt	Phosphorylated peptide	5	0.782659
1	Cdc7–Dbf4 wt	Phosphorylated peptide	15	0.83882
1	Cdc7–Dbf4 wt	Phosphorylated peptide	45	1
2	Cdc7–Dbf4 wt	Phosphorylated peptide	5	0.571694
2	Cdc7–Dbf4 wt	Phosphorylated peptide	15	0.754888
2	Cdc7–Dbf4 wt	Phosphorylated peptide	45	1
3	Cdc7–Dbf4 wt	Phosphorylated peptide	5	0.539448
3	Cdc7–Dbf4 wt	Phosphorylated peptide	15	0.724047
3	Cdc7–Dbf4 wt	Phosphorylated peptide	45	1
1	Cdc7–Dbf4 ΔBRCT	Phosphorylated peptide	5	0.69094
1	Cdc7–Dbf4 ΔBRCT	Phosphorylated peptide	15	0.773784
1	Cdc7–Dbf4 ΔBRCT	Phosphorylated peptide	45	1.02375
2	Cdc7–Dbf4 ΔBRCT	Phosphorylated peptide	5	0.543037
2	Cdc7–Dbf4 ΔBRCT	Phosphorylated peptide	15	0.707298
2	Cdc7–Dbf4 ΔBRCT	Phosphorylated peptide	45	0.955992
3	Cdc7–Dbf4 ΔBRCT	Phosphorylated peptide	5	0.394915
3	Cdc7–Dbf4 ΔBRCT	Phosphorylated peptide	15	0.58346
3	Cdc7–Dbf4 ΔBRCT	Phosphorylated peptide	45	0.898287
