# Supplementary material for: Structural mechanism for the selective phosphorylation of DNA-loaded MCM double hexamers by the Dbf4-dependent kinase
Source: Nat Struct Mol Biol. 2021 Dec 28;29(1):10–20. doi: 10.1038/s41594-021-00698-z (PMC8770131; doi:10.1038/s41594-021-00698-z)
Supplement: Source Data Fig. 6 — Statistical source data. [file 41594_2021_698_MOESM10_ESM.xlsx]

## Sheet: Fig. 6b
Experiment	Substrate	Kinase	Incubation time [min.]	Relative in vitro activity	Mean	Standard deviation
1	Phosphorylated peptide	DDK + ATP	45	1	1	0
1	Phosphorylated peptide	DDK + Rad53 + ATP	45	0.556351	0.613057	0.0681152
1	Phosphorylated peptide	DDK + KD Rad53 + ATP	45	1.48231	1.32563	0.227795
1	Phosphorylated peptide	Rad53 + ATP	45	-0.206643	-0.0809197	0.109545
1	Phosphorylated peptide	KD Rad53 + ATP	45	-0.24307	-0.0280274	0.267788
2	Phosphorylated peptide	DDK + ATP	45	1
2	Phosphorylated peptide	DDK + Rad53 + ATP	45	0.594208
2	Phosphorylated peptide	DDK + KD Rad53 + ATP	45	1.05092
2	Phosphorylated peptide	Rad53 + ATP	45	-0.00600103
2	Phosphorylated peptide	KD Rad53 + ATP	45	0.27192
3	Phosphorylated peptide	DDK + ATP	45	1
3	Phosphorylated peptide	DDK + Rad53 + ATP	45	0.688612
3	Phosphorylated peptide	DDK + KD Rad53 + ATP	45	1.22861
3	Phosphorylated peptide	Rad53 + ATP	45	-0.0301154
3	Phosphorylated peptide	KD Rad53 + ATP	45	-0.112933
3	Phosphorylated peptide	DDK + KD Rad53 + ATP 2	45	1.54068
