# Supplementary material for: Structural mechanism for the selective phosphorylation of DNA-loaded MCM double hexamers by the Dbf4-dependent kinase
Source: Nat Struct Mol Biol. 2021 Dec 28;29(1):10–20. doi: 10.1038/s41594-021-00698-z (PMC8770131; doi:10.1038/s41594-021-00698-z)
Supplement: Source Data Extended Data Fig. 2 — Statistical source data. [file 41594_2021_698_MOESM11_ESM.xlsx]

## Sheet: Extended Data Fig. 2d
_rlnSpectralIndex	_rlnResolution	_rlnAngstromResolution	_rlnFourierShellCorrelationCorrected	_rlnFourierShellCorrelationUnmaskedMaps	_rlnFourierShellCorrelationMaskedMaps	_rlnCorrectedFourierShellCorrelationPhaseRandomizedMaskedMaps
0	0.001001	999	1	1	1	1
1	0.001929	518.4	0.999999	0.99995	0.999999	0.999999
2	0.003858	259.2	0.999994	0.999972	0.999994	0.999994
3	0.005787	172.8	0.99998	0.999903	0.99998	0.999981
4	0.007716	129.6	0.999959	0.999651	0.999959	0.99996
5	0.009645	103.68	0.999872	0.999147	0.999872	0.999873
6	0.011574	86.4	0.999876	0.998599	0.999876	0.999875
7	0.013503	74.0571	0.999879	0.999246	0.999879	0.999879
8	0.015432	64.8	0.999837	0.998928	0.999837	0.999836
9	0.017361	57.6	0.999803	0.997807	0.999803	0.999801
10	0.01929	51.84	0.999812	0.997682	0.999812	0.999812
11	0.021219	47.1273	0.999755	0.997466	0.999755	0.999757
12	0.023148	43.2	0.999616	0.996738	0.999616	0.999618
13	0.025077	39.8769	0.999522	0.995774	0.999522	0.999523
14	0.027006	37.0286	0.999363	0.994494	0.999363	0.999362
15	0.028935	34.56	0.999124	0.992627	0.999124	0.999122
16	0.030864	32.4	0.99888	0.991166	0.99888	0.998879
17	0.032793	30.4941	0.998697	0.990032	0.998697	0.998696
18	0.034722	28.8	0.998275	0.988987	0.998275	0.998277
19	0.036651	27.2842	0.997982	0.986097	0.997982	0.997986
20	0.03858	25.92	0.99731	0.980291	0.99731	0.997319
21	0.040509	24.6857	0.996815	0.977796	0.996815	0.996831
22	0.042438	23.5636	0.996345	0.978032	0.996345	0.996364
23	0.044367	22.5391	0.995928	0.974835	0.995928	0.995955
24	0.046296	21.6	0.994421	0.969608	0.994421	0.994448
25	0.048225	20.736	0.992739	0.963666	0.992739	0.992749
26	0.050154	19.9385	0.992438	0.960759	0.992438	0.99244
27	0.052083	19.2	0.99251	0.958838	0.99251	0.992503
28	0.054012	18.5143	0.992719	0.956877	0.992719	0.992696
29	0.055941	17.8759	0.992157	0.947026	0.992157	0.992119
30	0.05787	17.28	0.991062	0.946011	0.991062	0.991021
31	0.059799	16.7226	0.989942	0.937986	0.989942	0.989904
32	0.061728	16.2	0.989705	0.938754	0.989705	0.989661
33	0.063657	15.7091	0.989875	0.938072	0.989875	0.989857
34	0.065586	15.2471	0.990308	0.93641	0.990308	0.990351
35	0.067515	14.8114	0.990262	0.939591	0.990262	0.990339
36	0.069444	14.4	0.989677	0.934976	0.989677	0.989731
37	0.071373	14.0108	0.988045	0.927803	0.988045	0.988081
38	0.073302	13.6421	0.988044	0.925284	0.988044	0.98809
39	0.075231	13.2923	0.988634	0.930483	0.988634	0.988672
40	0.07716	12.96	0.989342	0.937687	0.989342	0.989354
41	0.07909	12.6439	0.989658	0.937946	0.989658	0.989631
42	0.081019	12.3429	0.989996	0.940312	0.989996	0.989973
43	0.082948	12.0558	0.989565	0.940565	0.989565	0.989558
44	0.084877	11.7818	0.988248	0.937164	0.988248	0.988266
45	0.086806	11.52	0.986869	0.931054	0.986869	0.986866
46	0.088735	11.2696	0.985858	0.928458	0.985858	0.985826
47	0.090664	11.0298	0.985273	0.923882	0.985273	0.985198
48	0.092593	10.8	0.9842	0.915746	0.9842	0.984107
49	0.094522	10.5796	0.983362	0.913069	0.983362	0.983332
50	0.096451	10.368	0.982459	0.910556	0.982459	0.98257
51	0.09838	10.1647	0.981562	0.906405	0.981562	0.981745
52	0.100309	9.96923	0.980963	0.897212	0.980963	0.981148
53	0.102238	9.78113	0.979593	0.88989	0.979593	0.979758
54	0.104167	9.6	0.976871	0.87431	0.976871	0.977224
55	0.106096	9.42545	0.974074	0.858026	0.974074	0.975104
56	0.108025	9.25714	0.972094	0.852589	0.972094	0.97356
57	0.109954	9.09474	0.971845	0.847746	0.971845	0.973135
58	0.111883	8.93793	0.971377	0.841571	0.971377	0.972407
59	0.113812	8.78644	0.970598	0.835579	0.970598	0.971448
60	0.115741	8.64	0.969665	0.825676	0.969665	0.96904
61	0.11767	8.49836	0.967756	0.812575	0.967756	0.958012
62	0.119599	8.36129	0.963989	0.793672	0.963989	0.912043
63	0.121528	8.22857	0.959003	0.763485	0.959003	0.738586
64	0.123457	8.1	0.911401	0.746442	0.955247	0.494883
65	0.125386	7.97539	0.911211	0.730273	0.952956	0.470157
66	0.127315	7.85455	0.912172	0.715899	0.949913	0.429718
67	0.129244	7.73731	0.918008	0.698101	0.945817	0.339168
68	0.131173	7.62353	0.917836	0.675135	0.94129	0.285453
69	0.133102	7.51304	0.916107	0.658633	0.937255	0.25208
70	0.135031	7.40571	0.91501	0.630075	0.934082	0.224408
71	0.13696	7.30141	0.915471	0.622618	0.932174	0.197605
72	0.138889	7.2	0.913916	0.612362	0.930497	0.192621
73	0.140818	7.10137	0.912747	0.613641	0.928308	0.178341
74	0.142747	7.00541	0.908433	0.598363	0.923793	0.167742
75	0.144676	6.912	0.903724	0.585683	0.918639	0.154916
76	0.146605	6.82105	0.897656	0.569879	0.91282	0.148161
77	0.148534	6.73247	0.89763	0.574125	0.911909	0.139484
78	0.150463	6.64615	0.901574	0.573139	0.912982	0.115896
79	0.152392	6.56203	0.902175	0.570006	0.911859	0.098999
80	0.154321	6.48	0.899485	0.557453	0.907044	0.075197
81	0.15625	6.4	0.895884	0.556478	0.903117	0.069479
82	0.158179	6.32195	0.895959	0.553004	0.902771	0.065474
83	0.160108	6.24578	0.894664	0.553353	0.900683	0.057141
84	0.162037	6.17143	0.892581	0.546058	0.89736	0.044489
85	0.163966	6.09882	0.891268	0.532279	0.894353	0.028378
86	0.165895	6.02791	0.893282	0.541624	0.896158	0.026956
87	0.167824	5.95862	0.89529	0.547198	0.898658	0.032164
88	0.169753	5.89091	0.899216	0.548693	0.901803	0.025665
89	0.171682	5.82472	0.901096	0.560442	0.903596	0.025276
90	0.173611	5.76	0.899981	0.566791	0.903225	0.032442
91	0.17554	5.6967	0.900137	0.561797	0.903087	0.029544
92	0.177469	5.63478	0.900676	0.572914	0.902279	0.016137
93	0.179398	5.57419	0.903704	0.581856	0.904477	0.008024
94	0.181327	5.51489	0.905825	0.591071	0.906842	0.010806
95	0.183256	5.45684	0.905771	0.592864	0.90707	0.013779
96	0.185185	5.4	0.90618	0.591482	0.907511	0.014187
97	0.187114	5.34433	0.907831	0.609418	0.90902	0.012909
98	0.189043	5.2898	0.911556	0.622206	0.911927	0.0042
99	0.190972	5.23636	0.914279	0.631484	0.913767	-0.00597
100	0.192901	5.184	0.913788	0.63446	0.913013	-0.00898
101	0.19483	5.13267	0.912388	0.63491	0.912372	-0.000176598
102	0.196759	5.08235	0.911293	0.641739	0.912064	0.008695
103	0.198688	5.03301	0.911299	0.644085	0.911817	0.005845
104	0.200617	4.98462	0.911158	0.642528	0.911021	-0.00154
105	0.202546	4.93714	0.912615	0.643844	0.912154	-0.00528
106	0.204475	4.89057	0.913975	0.637714	0.912912	-0.01236
107	0.206404	4.84486	0.912507	0.642184	0.911149	-0.01551
108	0.208333	4.8	0.907213	0.628049	0.906004	-0.01303
109	0.210262	4.75596	0.902541	0.616704	0.901304	-0.01269
110	0.212191	4.71273	0.897584	0.609129	0.897822	0.00232
111	0.21412	4.67027	0.893073	0.59678	0.89414	0.009984
112	0.216049	4.62857	0.890821	0.585833	0.891895	0.009832
113	0.217978	4.58761	0.888534	0.575973	0.889536	0.008993
114	0.219907	4.54737	0.882716	0.557766	0.883788	0.009145
115	0.221836	4.50783	0.876732	0.540538	0.877502	0.006244
116	0.223765	4.46897	0.870877	0.522762	0.871458	0.004502
117	0.225694	4.43077	0.863789	0.512066	0.86459	0.005881
118	0.227623	4.39322	0.859664	0.505611	0.859889	0.001606
119	0.229552	4.3563	0.853596	0.489147	0.85354	-0.000383302
120	0.231481	4.32	0.84352	0.469332	0.843929	0.002616
121	0.23341	4.2843	0.831805	0.440164	0.831881	0.000452688
122	0.235339	4.24918	0.82348	0.425304	0.824654	0.006653
123	0.237269	4.21463	0.819693	0.415853	0.821158	0.008125
124	0.239198	4.18065	0.811596	0.387618	0.812003	0.00216
125	0.241127	4.1472	0.801525	0.376243	0.802197	0.003389
126	0.243056	4.11429	0.788009	0.364042	0.788727	0.003386
127	0.244985	4.08189	0.772619	0.338363	0.773307	0.003025
128	0.246914	4.05	0.755025	0.329697	0.756001	0.003984
129	0.248843	4.0186	0.735618	0.302139	0.736408	0.002988
130	0.250772	3.98769	0.719794	0.283275	0.718223	-0.00561
131	0.252701	3.95725	0.704985	0.268451	0.7022	-0.00944
132	0.25463	3.92727	0.687448	0.255783	0.686949	-0.0016
133	0.256559	3.89775	0.667531	0.233752	0.669635	0.006329
134	0.258488	3.86866	0.655014	0.222426	0.657253	0.00649
135	0.260417	3.84	0.651778	0.224812	0.653609	0.00526
136	0.262346	3.81176	0.641985	0.214626	0.644234	0.006282
137	0.264275	3.78394	0.618561	0.201496	0.622662	0.010751
138	0.266204	3.75652	0.594888	0.191177	0.601766	0.016978
139	0.268133	3.7295	0.582364	0.187744	0.588421	0.014503
140	0.270062	3.70286	0.568536	0.171265	0.572601	0.009422
141	0.271991	3.6766	0.552998	0.165961	0.555933	0.006566
142	0.27392	3.6507	0.543231	0.156514	0.543138	-0.000203973
143	0.275849	3.62518	0.529903	0.154	0.530937	0.0022
144	0.277778	3.6	0.516146	0.143774	0.518976	0.005849
145	0.279707	3.57517	0.497399	0.134668	0.498185	0.001562
146	0.281636	3.55069	0.469203	0.134999	0.470285	0.002037
147	0.283565	3.52653	0.449999	0.116497	0.44931	-0.00125
148	0.285494	3.5027	0.439332	0.114366	0.43162	-0.01375
149	0.287423	3.47919	0.426767	0.111836	0.418824	-0.01386
150	0.289352	3.456	0.405374	0.106921	0.401649	-0.00627
151	0.291281	3.43311	0.381862	0.098716	0.383176	0.002127
152	0.29321	3.41053	0.366997	0.101408	0.368279	0.002026
153	0.295139	3.38823	0.35253	0.09268	0.353253	0.001117
154	0.297068	3.36623	0.343794	0.08683	0.343977	0.000278218
155	0.298997	3.34452	0.327975	0.087712	0.326832	-0.0017
156	0.300926	3.32308	0.31516	0.086841	0.310105	-0.00738
157	0.302855	3.30191	0.305701	0.079949	0.297054	-0.01245
158	0.304784	3.28101	0.291498	0.08273	0.283723	-0.01097
159	0.306713	3.26038	0.272633	0.07987	0.26951	-0.00429
160	0.308642	3.24	0.260544	0.071213	0.260203	-0.000461138
161	0.310571	3.21988	0.248422	0.066844	0.249818	0.001858
162	0.3125	3.2	0.23001	0.06842	0.233192	0.004132
163	0.314429	3.18037	0.217252	0.062723	0.216274	-0.00125
164	0.316358	3.16098	0.206983	0.066998	0.201775	-0.00657
165	0.318287	3.14182	0.200637	0.060266	0.194896	-0.00718
166	0.320216	3.12289	0.186279	0.057465	0.184925	-0.00166
167	0.322145	3.10419	0.167007	0.061321	0.17123	0.00507
168	0.324074	3.08571	0.154827	0.055753	0.157101	0.00269
169	0.326003	3.06746	0.15099	0.054965	0.151321	0.000390563
170	0.327932	3.04941	0.148703	0.048963	0.147501	-0.00141
171	0.329861	3.03158	0.14534	0.04675	0.141954	-0.00396
172	0.33179	3.01395	0.138869	0.05433	0.132251	-0.00769
173	0.333719	2.99653	0.125684	0.054084	0.121279	-0.00504
174	0.335648	2.97931	0.112184	0.04862	0.112601	0.00046974
175	0.337577	2.96229	0.100483	0.049265	0.104524	0.004493
176	0.339506	2.94545	0.095919	0.050478	0.09718	0.001394
177	0.341435	2.92881	0.096654	0.042567	0.097059	0.000448449
178	0.343364	2.91236	0.098572	0.048306	0.095485	-0.00342
179	0.345293	2.89609	0.107225	0.049434	0.100819	-0.00717
180	0.347222	2.88	0.101871	0.048884	0.095584	-0.007
181	0.349151	2.86409	0.098721	0.047312	0.092532	-0.00687
182	0.35108	2.84835	0.100298	0.046145	0.09464	-0.00629
183	0.353009	2.83279	0.099638	0.042464	0.09619	-0.00383
184	0.354938	2.81739	0.089278	0.039214	0.088001	-0.0014
185	0.356867	2.80216	0.074407	0.041933	0.076472	0.00223
186	0.358796	2.7871	0.071485	0.041338	0.07362	0.002299
187	0.360725	2.77219	0.06918	0.038567	0.069638	0.00049215
188	0.362654	2.75745	0.063482	0.042197	0.064633	0.001229
189	0.364583	2.74286	0.054334	0.038722	0.061969	0.008074
190	0.366512	2.72842	0.056487	0.037477	0.064264	0.008242
191	0.368441	2.71414	0.061796	0.039105	0.065298	0.003732
192	0.37037	2.7	0.063858	0.036603	0.064369	0.00054649
193	0.372299	2.68601	0.067167	0.03771	0.067489	0.000345109
194	0.374228	2.67217	0.062996	0.039942	0.065927	0.003128
195	0.376157	2.65846	0.055234	0.036692	0.057341	0.00223
196	0.378086	2.6449	0.051565	0.036468	0.051707	0.000150498
197	0.380015	2.63147	0.05344	0.037269	0.052808	-0.000667826
198	0.381944	2.61818	0.056723	0.04018	0.055963	-0.000805396
199	0.383873	2.60502	0.058187	0.043542	0.055214	-0.00316
200	0.385802	2.592	0.059371	0.044222	0.056276	-0.00329
201	0.387731	2.57911	0.054488	0.040847	0.05386	-0.000663517
202	0.38966	2.56634	0.052718	0.035844	0.052735	1.84919e-05
203	0.391589	2.55369	0.052379	0.035552	0.052801	0.000445458
204	0.393519	2.54118	0.053694	0.034798	0.055021	0.001402
205	0.395448	2.52878	0.048459	0.032632	0.049869	0.001481
206	0.397377	2.5165	0.049688	0.038038	0.049751	6.61979e-05
207	0.399306	2.50435	0.053992	0.032384	0.050128	-0.00408
208	0.401235	2.49231	0.059338	0.033167	0.05061	-0.00928
209	0.403164	2.48038	0.056019	0.03378	0.048034	-0.00846
210	0.405093	2.46857	0.051251	0.033965	0.046363	-0.00515
211	0.407022	2.45687	0.043702	0.033894	0.043811	0.000114711
212	0.408951	2.44528	0.040683	0.034684	0.03942	-0.00132
213	0.41088	2.4338	0.037812	0.031419	0.034023	-0.00394
214	0.412809	2.42243	0.037047	0.032063	0.033835	-0.00333
215	0.414738	2.41116	0.032926	0.030577	0.03211	-0.000843402
216	0.416667	2.4	0.030996	0.031536	0.03021	-0.000811782
217	0.418596	2.38894	0.035068	0.036013	0.036863	0.001861
218	0.420525	2.37798	0.039176	0.033478	0.040635	0.001519
219	0.422454	2.36712	0.039689	0.034189	0.041725	0.00212
220	0.424383	2.35636	0.03242	0.031486	0.03729	0.005033
221	0.426312	2.3457	0.032327	0.032818	0.03836	0.006235
222	0.428241	2.33514	0.035335	0.031841	0.042683	0.007617
223	0.43017	2.32466	0.039231	0.031058	0.043531	0.004476
224	0.432099	2.31429	0.038999	0.0307	0.037757	-0.00129
225	0.434028	2.304	0.043882	0.030495	0.039871	-0.00419
226	0.435957	2.2938	0.051482	0.029646	0.045602	-0.0062
227	0.437886	2.2837	0.052856	0.030615	0.046289	-0.00693
228	0.439815	2.27368	0.052177	0.034092	0.043745	-0.0089
229	0.441744	2.26376	0.053678	0.027266	0.045594	-0.00854
230	0.443673	2.25391	0.049822	0.029384	0.044607	-0.00549
231	0.445602	2.24416	0.041754	0.028266	0.039948	-0.00188
232	0.447531	2.23448	0.040108	0.029681	0.037579	-0.00263
233	0.44946	2.22489	0.037603	0.030347	0.035769	-0.00191
234	0.451389	2.21538	0.036271	0.027256	0.034399	-0.00194
235	0.453318	2.20596	0.033329	0.020825	0.032921	-0.000422102
236	0.455247	2.19661	0.02901	0.026718	0.03194	0.003017
237	0.457176	2.18734	0.026862	0.030358	0.030784	0.00403
238	0.459105	2.17815	0.021424	0.022413	0.025799	0.004471
239	0.461034	2.16904	0.019421	0.027233	0.024796	0.005482
240	0.462963	2.16	0.02197	0.02504	0.025806	0.003922

## Sheet: Extended Data Fig. 2g
_rlnSpectralIndex	_rlnResolution	_rlnAngstromResolution	_rlnFourierShellCorrelationCorrected	_rlnFourierShellCorrelationParticleMaskFraction	_rlnFourierShellCorrelationUnmaskedMaps	_rlnFourierShellCorrelationMaskedMaps	_rlnCorrectedFourierShellCorrelationPhaseRandomizedMaskedMaps
0	0.001001	999	1	1.03538	-1	1	1
1	0.001929	518.4	0.999998	0.999965	0.997978	0.999998	0.999999
2	0.003858	259.2	0.999987	0.999955	0.997361	0.999987	0.999989
3	0.005787	172.8	0.999931	0.999941	0.996583	0.999931	0.99992
4	0.007716	129.6	0.999638	0.999899	0.994104	0.999638	0.999522
5	0.009645	103.68	0.999617	0.99987	0.992449	0.999617	0.99955
6	0.011574	86.4	0.999803	0.999822	0.989673	0.999803	0.999763
7	0.013503	74.0571	0.999653	0.999877	0.992853	0.999653	0.999571
8	0.015432	64.8	0.998866	0.999858	0.991753	0.998866	0.998549
9	0.017361	57.6	0.999033	0.999736	0.984799	0.999033	0.998974
10	0.01929	51.84	0.999481	0.999736	0.984782	0.999481	0.999479
11	0.021219	47.1273	0.999517	0.999703	0.982931	0.999517	0.999499
12	0.023148	43.2	0.999422	0.999625	0.97853	0.999422	0.999346
13	0.025077	39.8769	0.999143	0.999569	0.975406	0.999143	0.998904
14	0.027006	37.0286	0.998758	0.999499	0.971516	0.998758	0.998467
15	0.028935	34.56	0.998386	0.999355	0.963615	0.998386	0.998233
16	0.030864	32.4	0.997936	0.999193	0.954857	0.997936	0.997888
17	0.032793	30.4941	0.997556	0.999168	0.95351	0.997556	0.997366
18	0.034722	28.8	0.996962	0.998992	0.944218	0.996962	0.996625
19	0.036651	27.2842	0.996654	0.99869	0.928717	0.996654	0.99616
20	0.03858	25.92	0.996393	0.998244	0.906638	0.996393	0.995828
21	0.040509	24.6857	0.996304	0.998091	0.899332	0.996304	0.995426
22	0.042438	23.5636	0.995868	0.998099	0.899686	0.995868	0.994505
23	0.044367	22.5391	0.995292	0.997839	0.887499	0.995292	0.993591
24	0.046296	21.6	0.994181	0.997402	0.867706	0.994181	0.992282
25	0.048225	20.736	0.993249	0.996914	0.846609	0.993249	0.990899
26	0.050154	19.9385	0.993147	0.996643	0.835329	0.993147	0.990107
27	0.052083	19.2	0.992914	0.99652	0.830279	0.992914	0.989357
28	0.054012	18.5143	0.99223	0.996379	0.824604	0.99223	0.986881
29	0.055941	17.8759	0.991127	0.995703	0.798347	0.991127	0.98136
30	0.05787	17.28	0.990653	0.99511	0.776609	0.990653	0.972314
31	0.059799	16.7226	0.728536	0.994741	0.763676	0.989923	0.96288
32	0.061728	16.2	0.776966	0.994536	0.756654	0.98974	0.953996
33	0.063657	15.7091	0.805989	0.994629	0.759839	0.98986	0.947735
34	0.065586	15.2471	0.833023	0.994495	0.755281	0.989354	0.936244
35	0.067515	14.8114	0.852611	0.994661	0.760909	0.987877	0.917749
36	0.069444	14.4	0.863287	0.994254	0.747237	0.985803	0.896155
37	0.071373	14.0108	0.87022	0.993299	0.716909	0.984201	0.878262
38	0.073302	13.6421	0.889345	0.993206	0.714081	0.984319	0.858285
39	0.075231	13.2923	0.903235	0.99355	0.724643	0.983885	0.833465
40	0.07716	12.96	0.913053	0.994272	0.747818	0.982355	0.797062
41	0.07909	12.6439	0.929198	0.994154	0.743953	0.982421	0.751723
42	0.081019	12.3429	0.938882	0.994411	0.75245	0.983016	0.722106
43	0.082948	12.0558	0.944745	0.994538	0.756748	0.982882	0.690208
44	0.084877	11.7818	0.946925	0.994218	0.746057	0.981637	0.654008
45	0.086806	11.52	0.945456	0.993705	0.729493	0.97927	0.619946
46	0.088735	11.2696	0.946683	0.993272	0.716078	0.977863	0.584809
47	0.090664	11.0298	0.949074	0.992867	0.703963	0.977354	0.555316
48	0.092593	10.8	0.948134	0.991977	0.678707	0.976215	0.541418
49	0.094522	10.5796	0.948411	0.9918	0.673878	0.975977	0.534342
50	0.096451	10.368	0.948938	0.991446	0.664437	0.975506	0.52031
51	0.09838	10.1647	0.948275	0.990684	0.644972	0.973874	0.494907
52	0.100309	9.96923	0.947417	0.989911	0.626355	0.972385	0.474836
53	0.102238	9.78113	0.945552	0.988967	0.604961	0.970955	0.46655
54	0.104167	9.6	0.94329	0.987262	0.569736	0.968744	0.448848
55	0.106096	9.42545	0.937075	0.985291	0.533661	0.965319	0.448856
56	0.108025	9.25714	0.930196	0.984918	0.527339	0.961232	0.444617
57	0.109954	9.09474	0.92575	0.984307	0.517274	0.958933	0.446903
58	0.111883	8.93793	0.926382	0.983355	0.502314	0.958561	0.43711
59	0.113812	8.78644	0.927469	0.98209	0.483682	0.956774	0.404038
60	0.115741	8.64	0.926121	0.981438	0.474594	0.953663	0.3728
61	0.11767	8.49836	0.921316	0.980053	0.456339	0.949777	0.361709
62	0.119599	8.36129	0.917331	0.976476	0.414917	0.946098	0.347978
63	0.121528	8.22857	0.914262	0.973834	0.388687	0.942398	0.328159
64	0.123457	8.1	0.910188	0.970442	0.359347	0.937421	0.303224
65	0.125386	7.97539	0.903632	0.969447	0.351528	0.930598	0.279825
66	0.127315	7.85455	0.899832	0.966291	0.328737	0.924664	0.247909
67	0.129244	7.73731	0.898052	0.963975	0.313726	0.920213	0.217379
68	0.131173	7.62353	0.894641	0.959719	0.289286	0.916388	0.206402
69	0.133102	7.51304	0.88935	0.957181	0.276361	0.911228	0.197721
70	0.135031	7.40571	0.879895	0.95261	0.255631	0.903619	0.197533
71	0.13696	7.30141	0.87139	0.950602	0.247422	0.897731	0.204812
72	0.138889	7.2	0.868582	0.947842	0.23691	0.893542	0.189931
73	0.140818	7.10137	0.866217	0.950003	0.245067	0.888663	0.167778
74	0.142747	7.00541	0.859124	0.945317	0.228002	0.880943	0.154878
75	0.144676	6.912	0.853474	0.943662	0.222493	0.873372	0.135799
76	0.146605	6.82105	0.845554	0.940458	0.212502	0.864716	0.124072
77	0.148534	6.73247	0.837637	0.940236	0.211838	0.858595	0.129079
78	0.150463	6.64615	0.830071	0.937661	0.204434	0.854052	0.141121
79	0.152392	6.56203	0.829076	0.939273	0.209013	0.852789	0.138735
80	0.154321	6.48	0.828135	0.935632	0.198929	0.848399	0.117907
81	0.15625	6.4	0.824857	0.935492	0.198559	0.842812	0.10252
82	0.158179	6.32195	0.823798	0.936484	0.201208	0.84035	0.093936
83	0.160108	6.24578	0.823836	0.93299	0.192158	0.839027	0.086232
84	0.162037	6.17143	0.823008	0.933652	0.193814	0.8364	0.075665
85	0.163966	6.09882	0.819807	0.927538	0.179442	0.832817	0.072198
86	0.165895	6.02791	0.824628	0.930555	0.186281	0.837225	0.071829
87	0.167824	5.95862	0.827964	0.933395	0.193168	0.841234	0.077133
88	0.169753	5.89091	0.829664	0.932338	0.19055	0.841664	0.070448
89	0.171682	5.82472	0.827494	0.93481	0.196776	0.837893	0.060282
90	0.173611	5.76	0.823327	0.936634	0.201613	0.832678	0.05293
91	0.17554	5.6967	0.821814	0.935155	0.197675	0.830897	0.050976
92	0.177469	5.63478	0.82665	0.934163	0.195112	0.833616	0.040184
93	0.179398	5.57419	0.833958	0.937448	0.203844	0.839758	0.034932
94	0.181327	5.51489	0.837861	0.940889	0.213797	0.843336	0.033762
95	0.183256	5.45684	0.835948	0.941488	0.21562	0.842354	0.039044
96	0.185185	5.4	0.835402	0.94137	0.21526	0.842021	0.040215
97	0.187114	5.34433	0.838056	0.944135	0.224041	0.843522	0.033751
98	0.189043	5.2898	0.843282	0.946436	0.23187	0.847541	0.027176
99	0.190972	5.23636	0.845208	0.945988	0.230308	0.849659	0.028754
100	0.192901	5.184	0.84272	0.946902	0.233517	0.847339	0.029369
101	0.19483	5.13267	0.839818	0.94777	0.236646	0.843487	0.022901
102	0.196759	5.08235	0.83808	0.949454	0.242944	0.841515	0.021211
103	0.198688	5.03301	0.838357	0.948761	0.240317	0.840945	0.016007
104	0.200617	4.98462	0.839129	0.950236	0.245979	0.841142	0.012513
105	0.202546	4.93714	0.841987	0.948727	0.24019	0.843477	0.009431
106	0.204475	4.89057	0.840455	0.949484	0.243062	0.841621	0.007305
107	0.206404	4.84486	0.834803	0.948831	0.24058	0.83585	0.006334
108	0.208333	4.8	0.828707	0.947075	0.234138	0.828857	0.000877941
109	0.210262	4.75596	0.826891	0.944217	0.224311	0.826707	-0.00106
110	0.212191	4.71273	0.824636	0.939964	0.211034	0.825881	0.007098
111	0.21412	4.67027	0.819523	0.93895	0.208082	0.821757	0.012378
112	0.216049	4.62857	0.81066	0.93787	0.205019	0.812937	0.012026
113	0.217978	4.58761	0.8033	0.932353	0.190587	0.804884	0.008053
114	0.219907	4.54737	0.793697	0.929336	0.183463	0.795237	0.007463
115	0.221836	4.50783	0.784522	0.922751	0.169486	0.786744	0.010315
116	0.223765	4.46897	0.776939	0.921912	0.167844	0.779017	0.009313
117	0.225694	4.43077	0.77046	0.916925	0.158647	0.771158	0.003038
118	0.227623	4.39322	0.766136	0.914543	0.154571	0.765263	-0.00373
119	0.229552	4.3563	0.757082	0.90962	0.146715	0.756084	-0.00411
120	0.231481	4.32	0.745007	0.903753	0.138243	0.744162	-0.00331
121	0.23341	4.2843	0.733439	0.896541	0.128955	0.732932	-0.0019
122	0.235339	4.24918	0.725642	0.885582	0.116787	0.724588	-0.00384
123	0.237269	4.21463	0.72053	0.880822	0.11211	0.718501	-0.00726
124	0.239198	4.18065	0.710267	0.872607	0.104762	0.708336	-0.00667
125	0.241127	4.1472	0.692444	0.873076	0.10516	0.690447	-0.00649
126	0.243056	4.11429	0.679158	0.861908	0.096357	0.676531	-0.00819
127	0.244985	4.08189	0.671936	0.850634	0.088667	0.669371	-0.00782
128	0.246914	4.05	0.659622	0.838058	0.08123	0.655168	-0.01309
129	0.248843	4.0186	0.639607	0.824546	0.07432	0.634745	-0.01349
130	0.250772	3.98769	0.617393	0.821622	0.072951	0.612935	-0.01165
131	0.252701	3.95725	0.598567	0.812478	0.068919	0.596635	-0.00481
132	0.25463	3.92727	0.578847	0.814018	0.069573	0.579598	0.001783
133	0.256559	3.89775	0.55648	0.796814	0.062791	0.556261	-0.000494252
134	0.258488	3.86866	0.539877	0.764354	0.052506	0.537908	-0.00428
135	0.260417	3.84	0.528302	0.778491	0.056641	0.524406	-0.00826
136	0.262346	3.81176	0.512326	0.777082	0.056207	0.506542	-0.01186
137	0.264275	3.78394	0.487005	0.754084	0.04978	0.481926	-0.0099
138	0.266204	3.75652	0.467627	0.748756	0.048448	0.465024	-0.00489
139	0.268133	3.7295	0.454611	0.740804	0.046555	0.451213	-0.00623
140	0.270062	3.70286	0.442757	0.706338	0.03947	0.438862	-0.00699
141	0.271991	3.6766	0.421062	0.703205	0.038903	0.421631	0.000982037
142	0.27392	3.6507	0.404873	0.682573	0.035435	0.405637	0.001283
143	0.275849	3.62518	0.398896	0.712804	0.040677	0.396316	-0.00429
144	0.277778	3.6	0.386563	0.712702	0.040658	0.379041	-0.01226
145	0.279707	3.57517	0.365568	0.678988	0.034875	0.353091	-0.01967
146	0.281636	3.55069	0.344382	0.677563	0.034656	0.330546	-0.0211
147	0.283565	3.52653	0.32782	0.613365	0.026387	0.318351	-0.01409
148	0.285494	3.5027	0.314229	0.648827	0.030599	0.312438	-0.00261
149	0.287423	3.47919	0.30652	0.643705	0.029941	0.305934	-0.00084461
150	0.289352	3.456	0.290423	0.600935	0.025081	0.286231	-0.00591
151	0.291281	3.43311	0.27033	0.615067	0.026573	0.262109	-0.01127
152	0.29321	3.41053	0.248996	0.591049	0.024096	0.242536	-0.0086
153	0.295139	3.38823	0.232684	0.59128	0.024119	0.228942	-0.00488
154	0.297068	3.36623	0.227684	0.619004	0.027007	0.221574	-0.00791
155	0.298997	3.34452	0.220959	0.578423	0.022903	0.210932	-0.01287
156	0.300926	3.32308	0.215754	0.517372	0.017985	0.203623	-0.01547
157	0.302855	3.30191	0.203297	0.584993	0.023516	0.189674	-0.0171
158	0.304784	3.28101	0.189296	0.573713	0.022476	0.174277	-0.01852
159	0.306713	3.26038	0.170207	0.571927	0.022316	0.161274	-0.01077
160	0.308642	3.24	0.154312	0.583341	0.02336	0.154883	0.000674707
161	0.310571	3.21988	0.148996	0.572714	0.022386	0.154036	0.005923
162	0.3125	3.2	0.145666	0.49706	0.016604	0.147247	0.00185
163	0.314429	3.18037	0.136019	0.563618	0.021589	0.138024	0.00232
164	0.316358	3.16098	0.118584	0.552772	0.020679	0.127072	0.00963
165	0.318287	3.14182	0.111653	0.492945	0.016337	0.122526	0.012239
166	0.320216	3.12289	0.108772	0.542119	0.019826	0.116941	0.009166
167	0.322145	3.10419	0.110876	0.49297	0.016339	0.112068	0.00134
168	0.324074	3.08571	0.111164	0.509704	0.017451	0.108471	-0.00303
169	0.326003	3.06746	0.10823	0.510237	0.017487	0.103455	-0.00535
170	0.327932	3.04941	0.094712	0.430032	0.012726	0.09579	0.001191
171	0.329861	3.03158	0.08501	0.441872	0.013345	0.089485	0.004891
172	0.33179	3.01395	0.079362	0.467539	0.014779	0.0841	0.005146
173	0.333719	2.99653	0.081583	0.501739	0.016912	0.086168	0.004992
174	0.335648	2.97931	0.086518	0.476167	0.015292	0.089133	0.002863
175	0.337577	2.96229	0.091181	0.495704	0.016516	0.090536	-0.000709815
176	0.339506	2.94545	0.092196	0.476201	0.015294	0.094162	0.002165
177	0.341435	2.92881	0.090522	0.398402	0.011187	0.093119	0.002856
178	0.343364	2.91236	0.093936	0.377504	0.010254	0.095025	0.001202
179	0.345293	2.89609	0.09363	0.442767	0.013393	0.094652	0.001128
180	0.347222	2.88	0.094798	0.29318	0.007036	0.099415	0.005101
181	0.349151	2.86409	0.097829	0.44164	0.013333	0.104743	0.007664
182	0.35108	2.84835	0.097749	0.362198	0.009609	0.108141	0.011518
183	0.353009	2.83279	0.099786	0.38224	0.01046	0.1095	0.010791
184	0.354938	2.81739	0.100401	0.384112	0.010543	0.107837	0.008266
185	0.356867	2.80216	0.103477	0.291425	0.006977	0.110641	0.007991
186	0.358796	2.7871	0.105894	0.421982	0.012319	0.115522	0.010769
187	0.360725	2.77219	0.112198	0.288685	0.006886	0.121556	0.01054
188	0.362654	2.75745	0.113002	0.3164	0.007845	0.118849	0.006592
189	0.364583	2.74286	0.115957	0.281316	0.006643	0.119113	0.00357
190	0.366512	2.72842	0.113937	0.123521	0.002402	0.116533	0.00293
191	0.368441	2.71414	0.116771	0.021159	0.00036916	0.120039	0.003701
192	0.37037	2.7	0.123111	0.256449	0.005858	0.130259	0.008151
193	0.372299	2.68601	0.120277	0.21562	0.004674	0.131308	0.012539
194	0.374228	2.67217	0.128534	0.304402	0.007421	0.140987	0.01429
195	0.376157	2.65846	0.136479	0.220235	0.004802	0.146098	0.011139
196	0.378086	2.6449	0.144254	0.402282	0.011367	0.149852	0.006542
197	0.380015	2.63147	0.151672	0.34683	0.00899	0.154402	0.003218
198	0.381944	2.61818	0.153172	0.216017	0.004685	0.157295	0.004869
199	0.383873	2.60502	0.14995	0.370498	0.009955	0.156815	0.008075
200	0.385802	2.592	0.153231	0.308773	0.007574	0.159364	0.007243
201	0.387731	2.57911	0.154191	0.276757	0.006495	0.158729	0.005366
202	0.38966	2.56634	0.152352	0.298684	0.007223	0.157603	0.006195
203	0.391589	2.55369	0.150462	0.310074	0.00762	0.158059	0.008943
204	0.393519	2.54118	0.13687	0.293761	0.007056	0.144233	0.008531
205	0.395448	2.52878	0.121556	0.137118	0.002707	0.12867	0.008098
206	0.397377	2.5165	0.110514	0.12417	0.002416	0.118581	0.009069
207	0.399306	2.50435	0.118455	0.128802	0.002519	0.128154	0.011002
208	0.401235	2.49231	0.129366	0.233375	0.005174	0.141275	0.013678
209	0.403164	2.48038	0.146508	0.247149	0.005577	0.161559	0.017634
210	0.405093	2.46857	0.154056	0.27639	0.006483	0.169895	0.018723
211	0.407022	2.45687	0.153023	0.304204	0.007414	0.168404	0.01816
212	0.408951	2.44528	0.15012	0.33009	0.008348	0.166267	0.018998
213	0.41088	2.4338	0.154601	0.211259	0.004555	0.171053	0.01946
214	0.412809	2.42243	0.159308	0.296666	0.007155	0.177718	0.021898
215	0.414738	2.41116	0.16799	0.237102	0.005282	0.18515	0.020626
216	0.416667	2.4	0.170718	0.198462	0.004212	0.186484	0.019012
217	0.418596	2.38894	0.172068	0.383858	0.010531	0.18872	0.020113
218	0.420525	2.37798	0.176005	0.282315	0.006676	0.195637	0.023825
219	0.422454	2.36712	0.176866	0.256094	0.005847	0.198465	0.02624
220	0.424383	2.35636	0.180145	0.20502	0.004387	0.204049	0.029156
221	0.426312	2.3457	0.181599	0.351614	0.00918	0.206533	0.030467
222	0.428241	2.33514	0.18218	0.347041	0.008998	0.210634	0.034793
223	0.43017	2.32466	0.180116	0.34107	0.008765	0.212295	0.039248
224	0.432099	2.31429	0.183547	0.275904	0.006468	0.218661	0.043007
225	0.434028	2.304	0.192888	0.308694	0.007571	0.22948	0.045337
226	0.435957	2.2938	0.200235	0.361197	0.009567	0.239779	0.049444
227	0.437886	2.2837	0.206638	0.325909	0.008192	0.248451	0.052704
228	0.439815	2.27368	0.206431	0.318043	0.007905	0.252331	0.05784
229	0.441744	2.26376	0.201249	0.378443	0.010295	0.251532	0.062952
230	0.443673	2.25391	0.20093	0.311279	0.007662	0.254784	0.067396
231	0.445602	2.24416	0.210703	0.282807	0.006692	0.261147	0.06391
232	0.447531	2.23448	0.222696	0.226781	0.004986	0.269202	0.059831
233	0.44946	2.22489	0.229611	0.271655	0.006332	0.278211	0.063085
234	0.451389	2.21538	0.231157	0.324999	0.008159	0.285218	0.070314
235	0.453318	2.20596	0.230778	0.388174	0.010723	0.290857	0.078103
236	0.455247	2.19661	0.228136	0.281493	0.006649	0.295161	0.086835
237	0.457176	2.18734	0.231251	0.206797	0.004434	0.300733	0.090383
238	0.459105	2.17815	0.23393	0.297921	0.007197	0.304982	0.092749
239	0.461034	2.16904	0.235016	0.292207	0.007004	0.31101	0.09934
240	0.462963	2.16	0.242414	0.288518	0.00688	0.323356	0.106841
