# Supplementary material for: Structural mechanism for the selective phosphorylation of DNA-loaded MCM double hexamers by the Dbf4-dependent kinase
Source: Nat Struct Mol Biol. 2021 Dec 28;29(1):10–20. doi: 10.1038/s41594-021-00698-z (PMC8770131; doi:10.1038/s41594-021-00698-z)
Supplement: Source Data Extended Data Fig. 5 — Statistical source data. [file 41594_2021_698_MOESM13_ESM.xlsx]

## Sheet: Extended Data Fig. 5b
Experiment	Substrate	Kinase	Incubation time [min.]	Relative in vitro activity	Mean	Standard deviation
1	Phosphorylated peptide	No kinase	45	0.0398518	0.0397726	0.0144728
1	Phosphorylated peptide	Cdc7–Dbf4 wt	45	1	1	0
1	Phosphorylated peptide	Cdc7–Dbf4T188D,S192D	45	1.47942	1.41298	0.0803016
2	Phosphorylated peptide	No kinase	45	0.0252604
2	Phosphorylated peptide	Cdc7–Dbf4 wt	45	1
2	Phosphorylated peptide	Cdc7–Dbf4T188D,S192D	45	1.32374
3	Phosphorylated peptide	No kinase	45	0.0542058
3	Phosphorylated peptide	Cdc7–Dbf4 wt	45	1
3	Phosphorylated peptide	Cdc7–Dbf4T188D,S192D	45	1.43577
